# Supplementary material for: Exposure to Subcutaneously Administered Butorphanol in Horses Pre‐Treated With Detomidine or Detomidine‐Vatinoxan
Source: J Vet Pharmacol Ther. 2026 Jan 31;49(3):289–94. doi: 10.1111/jvp.70051 (PMC13159762; doi:10.1111/jvp.70051)
Supplement: Supplementary file 2 — Table S2: Plasma drug concentrations from five horses treated with 20 μg/kg of intravenous detomidine (DET‐B), 20 μg/kg of detomidine with 200 μg/kg of vatinoxan (DETVAT‐B) or saline (S‐B), followed 30 min later by 0.1 mg/kg of subcutaneously administered butorphanol. [file JVP-49-289-s002.xlsx]

## Sheet: Taul1
Table S2. Plasma drug concentrations from five horses treated with 20 μg/kg of intravenous detomidine (DET-B), 20 μg/kg of detomidine with 200 μg/kg of vatinoxan (DETVAT-B) or saline (S-B), followed 30 minutes later by 0.1 mg/kg of subcutaneously administered butorphanol
Sample name	Horse iD #	Treatment	Time	Matrix	Butorphanol	Detomidine	Vatinoxan
					ng/ml	ng/ml	ng/ml
Arvi plasma A 0 min 10.06.2024	1	DET-B	0	Horse plasma	<LLOD	<LLOD	<LLOD
Arvi plasma A 30 min 10.06.2024	1	DET-B	30	Horse plasma	<LLOD	9.75	<LLOD
Arvi plasma A 40 min 10.06.2024	1	DET-B	40	Horse plasma	14.2	5.96	<LLOD
Arvi plasma A 50 min 10.06.2024	1	DET-B	50	Horse plasma	25.4	4.89	<LLOD
Arvi plasma A 60 min 10.06.2024	1	DET-B	60	Horse plasma	30	3.45	<LLOD
Arvi plasma A 70 min 10.06.2024	1	DET-B	70	Horse plasma	35.3	2.77	<LLOD
Arvi plasma A 80 min 10.06.2024	1	DET-B	80	Horse plasma	33.1	1.81	<LLOD
Arvi plasma A 90 min 10.06.2024	1	DET-B	90	Horse plasma	47.4	2.03	<LLOD
Arvi plasma A 100 min 10.06.2024	1	DET-B	100	Horse plasma	51.2	1.77	<LLOD
Arvi plasma A 110 min 10.06.2024	1	DET-B	110	Horse plasma	57.5	1.5	<LLOD
Arvi plasma A 120 min 10.06.2024	1	DET-B	120	Horse plasma	42.5	1.28	<LLOD
Arvi plasma A 130 min 10.06.2024	1	DET-B	130	Horse plasma	20.1	0.854	<LLOD
Arvi plasma A 140 min 10.06.2024	1	DET-B	140	Horse plasma	20.7	0.649	<LLOD
Arvi plasma A 150 min 10.06.2024	1	DET-B	150	Horse plasma	24.3	0.707	<LLOD
Arvi plasma A 160 min 10.06.2024	1	DET-B	160	Horse plasma	32	0.907	<LLOD
Arvi plasma A 170 min 10.06.2024	1	DET-B	170	Horse plasma	21.7	0.471	<LLOD
Arvi plasma A 180 min 10.06.2024	1	DET-B	180	Horse plasma	31.1	0.55	<LLOD
Arvi plasma A 210 min 10.06.2024	1	DET-B	210	Horse plasma	25.2	0.28	<LLOD
Arvi plasma A 240 min 10.06.2024	1	DET-B	240	Horse plasma	13.9	0.202	<LLOD
Arvi plasma A 300 min 10.06.2024	1	DET-B	300	Horse plasma	7.21	0.107	<LLOD
Arvi plasma C 0 min 18.06.2024	1	DETVAT_B	0	Horse plasma	<LLOD	<LLOD	<LLOD
Arvi plasma C 30 min 10.06.2024	1	DETVAT_B	30	Horse plasma
Arvi plasma C 40 min 18.06.2024	1	DETVAT_B	40	Horse plasma	47.2	4.23	111
Arvi plasma C 50 min 18.06.2024	1	DETVAT_B	50	Horse plasma	62.1	2.93	79.9
Arvi plasma C 60 min 18.06.2024	1	DETVAT_B	60	Horse plasma	57.7	2.28	68.9
Arvi plasma C 70 min 18.06.2024	1	DETVAT_B	70	Horse plasma	37	1.28	48.7
Arvi plasma C 80 min 18.06.2024	1	DETVAT_B	80	Horse plasma	32.5	1.01	41.2
Arvi plasma C 90 min 18.06.2024	1	DETVAT_B	90	Horse plasma	26.8	0.827	35.7
Arvi plasma C 100 min 18.06.2024	1	DETVAT_B	100	Horse plasma	27.9	0.835	40.5
Arvi plasma C 110 min 18.06.2024	1	DETVAT_B	110	Horse plasma	35.6	1.19	54.3
Arvi plasma C 120 min 18.06.2024	1	DETVAT_B	120	Horse plasma	30.5	0.896	54.8
Arvi plasma C 130 min 18.06.2024	1	DETVAT_B	130	Horse plasma	27	0.718	48.9
Arvi plasma C 140 min 18.06.2024	1	DETVAT_B	140	Horse plasma	21.3	0.569	39.2
Arvi plasma C 150 min 18.06.2024	1	DETVAT_B	150	Horse plasma	12.1	0.415	30.1
Arvi plasma C 160 min 18.06.2024	1	DETVAT_B	160	Horse plasma	15.9	0.599	43.4
Arvi plasma C 170 min 18.06.2024	1	DETVAT_B	170	Horse plasma	12.4	0.37	32.9
Arvi plasma C 180 min 18.06.2024	1	DETVAT_B	180	Horse plasma	17.7	0.379	39.7
Arvi plasma C 210 min 18.06.2024	1	DETVAT_B	210	Horse plasma	13.5	0.283	36
Arvi plasma C 240 min 18.06.2024	1	DETVAT_B	240	Horse plasma	8.15	0.136	31.8
Arvi plasma C 300 min 18.06.2024	1	DETVAT_B	300	Horse plasma	7.25	<LLOQ	25.1
Arvi plasma B 0 min 26.06.2024	1	SAL-B	0	Horse plasma	<LLOD	<LLOD	<LLOD
Arvi plasma B 40 min 26.06.2024	1	SAL-B	40	Horse plasma	76.2	<LLOD	<LLOD
Arvi plasma B 50 min 26.06.2024	1	SAL-B	50	Horse plasma	52.2	<LLOD	<LLOD
Arvi plasma B 60 min 26.06.2024	1	SAL-B	60	Horse plasma	55.8	<LLOD	<LLOD
Arvi plasma B 70 min 26.06.2024	1	SAL-B	70	Horse plasma	75.6	<LLOD	<LLOD
Arvi plasma B 80 min 26.06.2024	1	SAL-B	80	Horse plasma	63.4	<LLOD	<LLOD
Arvi plasma B 90 min 26.06.2024	1	SAL-B	90	Horse plasma	40.7	<LLOD	<LLOD
Arvi plasma B 100 min 26.06.2024	1	SAL-B	100	Horse plasma	34.6	<LLOD	<LLOD
Arvi plasma B 110 min 26.06.2024	1	SAL-B	110	Horse plasma	25.4	<LLOD	<LLOD
Arvi plasma B 120 min 26.06.2024	1	SAL-B	120	Horse plasma	19.1	<LLOD	<LLOD
Arvi plasma B 130 min 26.06.2024	1	SAL-B	130	Horse plasma	22	<LLOD	<LLOD
Arvi plasma B 140 min 26.06.2024	1	SAL-B	140	Horse plasma	20.9	<LLOD	<LLOD
Arvi plasma B 150 min 26.06.2024	1	SAL-B	150	Horse plasma	19.5	<LLOD	<LLOD
Arvi plasma B 160 min 26.06.2024	1	SAL-B	160	Horse plasma	11	<LLOD	<LLOD
Arvi plasma B 170 min 26.06.2024	1	SAL-B	170	Horse plasma	14.3	<LLOD	<LLOD
Arvi plasma B 180 min 26.06.2024	1	SAL-B	180	Horse plasma	15	<LLOD	<LLOD
Arvi plasma B 210 min 26.06.2024	1	SAL-B	210	Horse plasma	15.5	<LLOD	<LLOD
Arvi plasma B 240 min 26.06.2024	1	SAL-B	240	Horse plasma	5.78	<LLOD	<LLOD
Arvi plasma B 300 min 26.06.2024	1	SAL-B	300	Horse plasma	3.15	<LLOD	<LLOD
Vili plasma C 0 min 10.06.2024	2	DETVAT-B	0	Horse plasma	<LLOD	<LLOD	<LLOD
Vili plasma C 30 min 10.06.2024	2	DETVAT-B	30	Horse plasma	<LLOD	11.7	1.74
Vili plasma C 40 min 10.06.2024	2	DETVAT-B	40	Horse plasma	13.2	5.93	1.05
Vili plasma C 50 min 10.06.2024	2	DETVAT-B	50	Horse plasma	22.5	5.49	1.15
Vili plasma C 60 min 10.06.2024	2	DETVAT-B	60	Horse plasma	28.9	4.04	0.995
Vili plasma C 70 min 10.06.2024	2	DETVAT-B	70	Horse plasma	39.3	3.47	1
Vili plasma C 80 min 10.06.2024	2	DETVAT-B	80	Horse plasma	44.8	2.83	0.978
Vili plasma C 90 min 10.06.2024	2	DETVAT-B	90	Horse plasma	54.2	2.89	1.08
Vili plasma C 100 min 10.06.2024	2	DETVAT-B	100	Horse plasma	65.8	2.73	1.13
Vili plasma C 110 min 10.06.2024	2	DETVAT-B	110	Horse plasma	56.8	3.21	0.999
Vili plasma C 120 min 10.06.2024	2	DETVAT-B	120	Horse plasma	54.7	1.93	0.734
Vili plasma C 130 min 10.06.2024	2	DETVAT-B	130	Horse plasma	56.5	1.55	0.826
Vili plasma C 140 min 10.06.2024	2	DETVAT-B	140	Horse plasma	48.1	1.16	0.681
Vili plasma C 150 min 10.06.2024	2	DETVAT-B	150	Horse plasma	48.8	1.54	0.794
Vili plasma C 160 min 10.06.2024	2	DETVAT-B	160	Horse plasma	33.4	1.07	0.671
Vili plasma C 170 min 10.06.2024	2	DETVAT-B	170	Horse plasma	26.2	0.656	0.572
Vili plasma C 180 min 10.06.2024	2	DETVAT-B	180	Horse plasma	36.3	0.887	0.809
Vili plasma C 210 min 10.06.2024	2	DETVAT-B	210	Horse plasma	18.4	0.362	0.591
Vili plasma C 240 min 10.06.2024	2	DETVAT-B	240	Horse plasma	14.3	0.118	0.648
Vili plasma C 300 min 10.06.2024	2	DETVAT-B	300	Horse plasma	12.9	<LLOQ	0.628
Vili plasma A 0 min 18.06.2024	2	DET-B	0	Horse plasma	<LLOD	<LLOD	<LLOD
Vili plasma A 30 min 18.06.2024	2	DET-B	30	Horse plasma	<LLOD	5.21	<LLOD
Vili plasma A 40 min 18.06.2024	2	DET-B	40	Horse plasma	63.3	4	<LLOD
Vili plasma A 50 min 18.06.2024	2	DET-B	50	Horse plasma	64.2	3.24	<LLOD
Vili plasma A 60 min 18.06.2024	2	DET-B	60	Horse plasma	54.8	2.14	<LLOD
Vili plasma A 70 min 18.06.2024	2	DET-B	70	Horse plasma	59.5	1.84	<LLOD
Vili plasma A 80 min 18.06.2024	2	DET-B	80	Horse plasma	61.4	2.1	<LLOD
Vili plasma A 90 min 18.06.2024	2	DET-B	90	Horse plasma	40.2	1.38	<LLOD
Vili plasma A 100 min 18.06.2024	2	DET-B	100	Horse plasma	40.6	1.54	<LLOD
Vili plasma A 110 min 18.06.2024	2	DET-B	110	Horse plasma	26.2	0.803	<LLOD
Vili plasma A 120 min 18.06.2024	2	DET-B	120	Horse plasma	20.3	0.566	<LLOD
Vili plasma A 130 min 18.06.2024	2	DET-B	130	Horse plasma	26.9	0.675	<LLOD
Vili plasma A 140 min 18.06.2024	2	DET-B	140	Horse plasma	22.2	0.48	<LLOD
Vili plasma A 150 min 18.06.2024	2	DET-B	150	Horse plasma	22	0.481	<LLOD
Vili plasma A 160 min 18.06.2024	2	DET-B	160	Horse plasma	19.6	0.53	<LLOD
Vili plasma A 170 min 18.06.2024	2	DET-B	170	Horse plasma	15.9	0.287	<LLOD
Vili plasma A 180 min 18.06.2024	2	DET-B	180	Horse plasma	9.58	0.201	<LLOD
Vili plasma A 210 min 18.06.2024	2	DET-B	210	Horse plasma	8.46	<LLOQ	<LLOD
Vili plasma A 240 min 18.06.2024	2	DET-B	240	Horse plasma	9.02	<LLOQ	<LLOD
Vili plasma A 300 min 18.06.2024	2	DET-B	300	Horse plasma	7.72	<LLOQ	<LLOD
Vili plasma B 0 min 26.06.2024	2	SAL-B	0	Horse plasma	<LLOD	<LLOD	<LLOD
Vili plasma B 40 min 26.06.2024	2	SAL-B	40	Horse plasma	4.05	<LLOD	<LLOD
Vili plasma B 50 min 26.06.2024	2	SAL-B	50	Horse plasma	7.83	<LLOD	<LLOD
Vili plasma B 60 min 26.06.2024	2	SAL-B	60	Horse plasma	8.31	<LLOD	<LLOD
Vili plasma B 70 min 26.06.2024	2	SAL-B	70	Horse plasma	12.8	<LLOD	<LLOD
Vili plasma B 80 min 26.06.2024	2	SAL-B	80	Horse plasma	14.3	<LLOD	<LLOD
Vili plasma B 90 min 26.06.2024	2	SAL-B	90	Horse plasma	24.1	<LLOD	<LLOD
Vili plasma B 100 min 26.06.2024	2	SAL-B	100	Horse plasma	23.5	<LLOD	<LLOD
Vili plasma B 110 min 26.06.2024	2	SAL-B	110	Horse plasma	19.5	<LLOD	<LLOD
Vili plasma B 120 min 26.06.2024	2	SAL-B	120	Horse plasma	14.5	<LLOD	<LLOD
Vili plasma B 130 min 26.06.2024	2	SAL-B	130	Horse plasma	22.6	<LLOD	<LLOD
Vili plasma B 140 min 26.06.2024	2	SAL-B	140	Horse plasma	27.8	<LLOD	<LLOD
Vili plasma B 150 min 26.06.2024	2	SAL-B	150	Horse plasma	23.8	<LLOD	<LLOD
Vili plasma B 160 min 26.06.2024	2	SAL-B	160	Horse plasma	26.7	<LLOD	<LLOD
Vili plasma B 170 min 26.06.2024	2	SAL-B	170	Horse plasma	29	<LLOD	<LLOD
Vili plasma B 180 min 26.06.2024	2	SAL-B	180	Horse plasma	21.6	<LLOD	<LLOD
Vili plasma B 210 min 26.06.2024	2	SAL-B	210	Horse plasma	12.5	<LLOD	<LLOD
Vili plasma B 240 min 26.06.2024	2	SAL-B	240	Horse plasma	13.7	<LLOD	<LLOD
Vili plasma B 300 min 26.06.2024	2	SAL-B	300	Horse plasma	12.4	<LLOD	<LLOD
Pamela plasma B 0 min 10.06.2024	3	SAL-B	0	Horse plasma	<LLOD	<LLOD	<LLOD
Pamela plasma B 40 min 10.06.2024	3	SAL-B	40	Horse plasma	6.37	<LLOD	<LLOD
Pamela plasma B 50 min 10.06.2024	3	SAL-B	50	Horse plasma	6.55	<LLOD	<LLOD
Pamela plasma B 60 min 10.06.2024	3	SAL-B	60	Horse plasma	8.6	<LLOD	<LLOD
Pamela plasma B 70 min 10.06.2024	3	SAL-B	70	Horse plasma	9.37	<LLOD	<LLOD
Pamela plasma B 80 min 10.06.2024	3	SAL-B	80	Horse plasma	12.1	<LLOD	<LLOD
Pamela plasma B 90 min 10.06.2024	3	SAL-B	90	Horse plasma	15.6	<LLOD	<LLOD
Pamela plasma B 100 min 10.06.2024	3	SAL-B	100	Horse plasma	13.9	<LLOD	<LLOD
Pamela plasma B 110 min 10.06.2024	3	SAL-B	110	Horse plasma	11.8	<LLOD	<LLOD
Pamela plasma B 120 min 10.06.2024	3	SAL-B	120	Horse plasma	17.4	<LLOD	<LLOD
Pamela plasma B 130 min 10.06.2024	3	SAL-B	130	Horse plasma	18	<LLOD	<LLOD
Pamela plasma B 140 min 10.06.2024	3	SAL-B	140	Horse plasma	24.8	<LLOD	<LLOD
Pamela plasma B 150 min 10.06.2024	3	SAL-B	150	Horse plasma	26.1	<LLOD	<LLOD
Pamela plasma B 160 min 10.06.2024	3	SAL-B	160	Horse plasma	21.3	<LLOD	<LLOD
Pamela plasma B 170 min 10.06.2024	3	SAL-B	170	Horse plasma	15.9	<LLOD	<LLOD
Pamela plasma B 180 min 10.06.2024	3	SAL-B	180	Horse plasma	15.5	<LLOD	<LLOD
Pamela plasma B 210 min 10.06.2024	3	SAL-B	210	Horse plasma	16.6	<LLOD	<LLOD
Pamela plasma B 240 min 10.06.2024	3	SAL-B	240	Horse plasma	12.3	<LLOD	<LLOD
Pamela plasma B 300 min 10.06.2024	3	SAL-B	300	Horse plasma	6.84	<LLOD	<LLOD
Pamela plasma A 0 min 18.06.2024	3	DET-B	0	Horse plasma	<LLOD	<LLOD	<LLOD
Pamela plasma A 30 min 18.06.2024	3	DET-B	30	Horse plasma	<LLOD	10.4	<LLOD
Pamela plasma A 40 min 18.06.2024	3	DET-B	40	Horse plasma	94.4	6.48	<LLOD
Pamela plasma A 50 min 18.06.2024	3	DET-B	50	Horse plasma	66.1	4.09	<LLOD
Pamela plasma A 60 min 18.06.2024	3	DET-B	60	Horse plasma	69.6	3.18	<LLOD
Pamela plasma A 70 min 18.06.2024	3	DET-B	70	Horse plasma	41	1.63	<LLOD
Pamela plasma A 80 min 18.06.2024	3	DET-B	80	Horse plasma	46.8	1.83	<LLOD
Pamela plasma A 90 min 18.06.2024	3	DET-B	90	Horse plasma	33.2	2.97	<LLOD
Pamela plasma A 100 min 18.06.2024	3	DET-B	100	Horse plasma	40.2	1.25	<LLOD
Pamela plasma A 110 min 18.06.2024	3	DET-B	110	Horse plasma	30.2	0.862	<LLOD
Pamela plasma A 120 min 18.06.2024	3	DET-B	120	Horse plasma	25	0.729	<LLOD
Pamela plasma A 130 min 18.06.2024	3	DET-B	130	Horse plasma	28.8	1.02	<LLOD
Pamela plasma A 140 min 18.06.2024	3	DET-B	140	Horse plasma	14.3	0.466	<LLOD
Pamela plasma A 150 min 18.06.2024	3	DET-B	150	Horse plasma	11.7	0.379	<LLOD
Pamela plasma A 160 min 18.06.2024	3	DET-B	160	Horse plasma	27.9	0.574	<LLOD
Pamela plasma A 170 min 18.06.2024	3	DET-B	170	Horse plasma	18.3	0.269	<LLOD
Pamela plasma A 180 min 18.06.2024	3	DET-B	180	Horse plasma	28.2	0.352	<LLOD
Pamela plasma A 210 min 18.06.2024	3	DET-B	210	Horse plasma	16.6	0.188	<LLOD
Pamela plasma A 240 min 18.06.2024	3	DET-B	240	Horse plasma	11.6	<LLOQ	<LLOD
Pamela plasma A 300 min 18.06.2024	3	DET-B	300	Horse plasma	6.25	<LLOQ	<LLOD
Pamela plasma C 0 min 26.06.2024	3	DETVAT-B	0	Horse plasma	<LLOD	<LLOD	<LLOD
Pamela plasma C 30 min 26.06.2024	3	DETVAT-B	30	Horse plasma	<LLOD	6.38	164
Pamela plasma C 40 min 26.06.2024	3	DETVAT-B	40	Horse plasma	12.8	5.64	159
Pamela plasma C 50 min 26.06.2024	3	DETVAT-B	50	Horse plasma	24.3	3.99	143
Pamela plasma C 60 min 26.06.2024	3	DETVAT-B	60	Horse plasma	22.5	2.59	112
Pamela plasma C 70 min 26.06.2024	3	DETVAT-B	70	Horse plasma	17.5	1.73	86.7
Pamela plasma C 80 min 26.06.2024	3	DETVAT-B	80	Horse plasma	35.6	2.71	142
Pamela plasma C 90 min 26.06.2024	3	DETVAT-B	90	Horse plasma	25.5	1.5	90.2
Pamela plasma C 100 min 26.06.2024	3	DETVAT-B	100	Horse plasma	29.9	1.54	102
Pamela plasma C 110 min 26.06.2024	3	DETVAT-B	110	Horse plasma	41.8	1.2	99.6
Pamela plasma C 120 min 26.06.2024	3	DETVAT-B	120	Horse plasma	30.3	0.7	72.7
Pamela plasma C 130 min 26.06.2024	3	DETVAT-B	130	Horse plasma	18.9	0.475	56.5
Pamela plasma C 140 min 26.06.2024	3	DETVAT-B	140	Horse plasma	28.9	0.644	72.1
Pamela plasma C 150 min 26.06.2024	3	DETVAT-B	150	Horse plasma	17.1	0.282	44.7
Pamela plasma C 160 min 26.06.2024	3	DETVAT-B	160	Horse plasma	14.6	0.271	44.7
Pamela plasma C 170 min 26.06.2024	3	DETVAT-B	170	Horse plasma	16.3	0.262	49.1
Pamela plasma C 180 min 26.06.2024	3	DETVAT-B	180	Horse plasma	23.9	0.447	75.8
Pamela plasma C 210 min 26.06.2024	3	DETVAT-B	210	Horse plasma	13.1	0.115	71.3
Pamela plasma C 240 min 26.06.2024	3	DETVAT-B	240	Horse plasma	7.85	<LLOQ	61.7
Pamela plasma C 300 min 26.06.2024	3	DETVAT-B	300	Horse plasma	4.57	<LLOQ	38.1
Siiri plasma C 0 min 10.06.2024	4	DETVAT-B	0	Horse plasma	<LLOD	<LLOD	<LLOD
Siiri plasma C 30 min 10.06.2024	4	DETVAT-B	30	Horse plasma	<LLOD	7.7	132
Siiri plasma C 40 min 10.06.2024	4	DETVAT-B	40	Horse plasma	12.7	6.19	114
Siiri plasma C 50 min 10.06.2024	4	DETVAT-B	50	Horse plasma	15	4.71	109
Siiri plasma C 60 min 10.06.2024	4	DETVAT-B	60	Horse plasma	17.1	4.45	106
Siiri plasma C 70 min 10.06.2024	4	DETVAT-B	70	Horse plasma	19.3	3.79	102
Siiri plasma C 80 min 10.06.2024	4	DETVAT-B	80	Horse plasma	22.5	3.93	97.7
Siiri plasma C 90 min 10.06.2024	4	DETVAT-B	90	Horse plasma	24.1	3.2	91.1
Siiri plasma C 100 min 10.06.2024	4	DETVAT-B	100	Horse plasma	24.4	2.35	81.1
Siiri plasma C 110 min 10.06.2024	4	DETVAT-B	110	Horse plasma	27.4	2.11	84.1
Siiri plasma C 120 min 10.06.2024	4	DETVAT-B	120	Horse plasma	26.2	1.75	78.7
Siiri plasma C 130 min 10.06.2024	4	DETVAT-B	130	Horse plasma	25.5	1.83	82.5
Siiri plasma C 140 min 10.06.2024	4	DETVAT-B	140	Horse plasma	26.5	1.26	78.8
Siiri plasma C 150 min 10.06.2024	4	DETVAT-B	150	Horse plasma	25	1.18	73.6
Siiri plasma C 160 min 10.06.2024	4	DETVAT-B	160	Horse plasma	22.3	0.746	68.3
Siiri plasma C 170 min 10.06.2024	4	DETVAT-B	170	Horse plasma	22.4	0.751	69.7
Siiri plasma C 180 min 10.06.2024	4	DETVAT-B	180	Horse plasma	23.2	0.534	69
Siiri plasma C 210 min 10.06.2024	4	DETVAT-B	210	Horse plasma	15.5	0.136	58.3
Siiri plasma C 240 min 10.06.2024	4	DETVAT-B	240	Horse plasma	14.8	<LLOQ	49.6
Siiri plasma C 300 min 10.06.2024	4	DETVAT-B	300	Horse plasma	11.7	<LLOQ	41.3
Siiri plasma B 30 min 18.06.2024	4	SAL-B	30	Horse plasma	<LLOD	<LLOD	<LLOD
Siiri plasma B 40 min 18.06.2024	4	SAL-B	40	Horse plasma	106	<LLOD	<LLOD
Siiri plasma B 50 min 18.06.2024	4	SAL-B	50	Horse plasma	86.5	<LLOD	<LLOD
Siiri plasma B 60 min 18.06.2024	4	SAL-B	60	Horse plasma	72.3	<LLOD	<LLOD
Siiri plasma B 70 min 18.06.2024	4	SAL-B	70	Horse plasma	57.2	<LLOD	<LLOD
Siiri plasma B 80 min 18.06.2024	4	SAL-B	80	Horse plasma	44.9	<LLOD	<LLOD
Siiri plasma B 90 min 18.06.2024	4	SAL-B	90	Horse plasma	41.3	<LLOD	<LLOD
Siiri plasma B 100 min 18.06.2024	4	SAL-B	100	Horse plasma	35	<LLOD	<LLOD
Siiri plasma B 110 min 18.06.2024	4	SAL-B	110	Horse plasma	32.7	<LLOD	<LLOD
Siiri plasma B 120 min 18.06.2024	4	SAL-B	120	Horse plasma	25.5	<LLOD	<LLOD
Siiri plasma B 130 min 18.06.2024	4	SAL-B	130	Horse plasma	22.9	<LLOD	<LLOD
Siiri plasma B 140 min 18.06.2024	4	SAL-B	140	Horse plasma	22	<LLOD	<LLOD
Siiri plasma B 150 min 18.06.2024	4	SAL-B	150	Horse plasma	18.9	<LLOD	<LLOD
Siiri plasma B 160 min 18.06.2024	4	SAL-B	160	Horse plasma	17.3	<LLOD	<LLOD
Siiri plasma B 170 min 18.06.2024	4	SAL-B	170	Horse plasma	16.4	<LLOD	<LLOD
Siiri plasma B 180 min 18.06.2024	4	SAL-B	180	Horse plasma	14.2	<LLOD	<LLOD
Siiri plasma B 210 min 18.06.2024	4	SAL-B	210	Horse plasma	8.93	<LLOD	<LLOD
Siiri plasma B 240 min 18.06.2024	4	SAL-B	240	Horse plasma	5.68	<LLOD	<LLOD
Siiri plasma B 300 min 18.06.2024	4	SAL-B	300	Horse plasma	5.22	<LLOD	<LLOD
Siiri plasma A 0 min 26.06.2024	4	DET-B	0	Horse plasma	<LLOD	<LLOD	<LLOD
Siiri plasma A 30 min 26.06.2024	4	DET-B	30	Horse plasma	<LLOD	11.6	<LLOD
Siiri plasma A 40 min 26.06.2024	4	DET-B	40	Horse plasma	62.9	7.66	<LLOD
Siiri plasma A 50 min 26.06.2024	4	DET-B	50	Horse plasma	55.8	5.25	<LLOD
Siiri plasma A 60 min 26.06.2024	4	DET-B	60	Horse plasma	53.8	4.44	<LLOD
Siiri plasma A 70 min 26.06.2024	4	DET-B	70	Horse plasma	50.6	3.9	<LLOD
Siiri plasma A 80 min 26.06.2024	4	DET-B	80	Horse plasma	46.1	3.18	<LLOD
Siiri plasma A 90 min 26.06.2024	4	DET-B	90	Horse plasma	46.7	2.83	<LLOD
Siiri plasma A 100 min 26.06.2024	4	DET-B	100	Horse plasma	37.3	2.45	<LLOD
Siiri plasma A 110 min 26.06.2024	4	DET-B	110	Horse plasma	35.2	1.97	<LLOD
Siiri plasma A 120 min 26.06.2024	4	DET-B	120	Horse plasma	31	1.37	<LLOD
Siiri plasma A 130 min 26.06.2024	4	DET-B	130	Horse plasma	30.3	1.04	<LLOD
Siiri plasma A 140 min 26.06.2024	4	DET-B	140	Horse plasma	33.4	1.12	<LLOD
Siiri plasma A 150 min 26.06.2024	4	DET-B	150	Horse plasma	28	0.705	<LLOD
Siiri plasma A 160 min 26.06.2024	4	DET-B	160	Horse plasma	28.4	0.529	<LLOD
Siiri plasma A 170 min 26.06.2024	4	DET-B	170	Horse plasma	25	0.503	<LLOD
Siiri plasma A 180 min 26.06.2024	4	DET-B	180	Horse plasma	24.2	0.444	<LLOD
Siiri plasma A 210 min 26.06.2024	4	DET-B	210	Horse plasma	10.4	0.238	<LLOD
Siiri plasma A 240 min 26.06.2024	4	DET-B	240	Horse plasma	6.62	<LLOQ	<LLOD
Siiri plasma A 300 min 26.06.2024	4	DET-B	300	Horse plasma	5.14	<LLOQ	<LLOD
Rommi plasma B 0 min 10.06.2024	5	SAL-B	0	Horse plasma	<LLOD	<LLOD	<LLOD
Rommi plasma B 40 min 10.06.2024	5	SAL-B	40	Horse plasma	4.93	<LLOD	<LLOD
Rommi plasma B 50 min 10.06.2024	5	SAL-B	50	Horse plasma	9.01	<LLOD	<LLOD
Rommi plasma B 60 min 10.06.2024	5	SAL-B	60	Horse plasma	17.4	<LLOD	<LLOD
Rommi plasma B 70 min 10.06.2024	5	SAL-B	70	Horse plasma	22.1	<LLOD	<LLOD
Rommi plasma B 80 min 10.06.2024	5	SAL-B	80	Horse plasma	37.3	<LLOD	<LLOD
Rommi plasma B 90 min 10.06.2024	5	SAL-B	90	Horse plasma	44.3	<LLOD	<LLOD
Rommi plasma B 100 min 10.06.2024	5	SAL-B	100	Horse plasma	20.3	<LLOD	<LLOD
Rommi plasma B 110 min 10.06.2024	5	SAL-B	110	Horse plasma	22.6	<LLOD	<LLOD
Rommi plasma B 120 min 10.06.2024	5	SAL-B	120	Horse plasma	36.2	<LLOD	<LLOD
Rommi plasma B 130 min 10.06.2024	5	SAL-B	130	Horse plasma	25.6	<LLOD	<LLOD
Rommi plasma B 140 min 10.06.2024	5	SAL-B	140	Horse plasma	38.2	<LLOD	<LLOD
Rommi plasma B 150 min 10.06.2024	5	SAL-B	150	Horse plasma	36.8	<LLOD	<LLOD
Rommi plasma B 170 min 10.06.2024	5	SAL-B	170	Horse plasma	32.6	<LLOD	<LLOD
Rommi plasma B 180 min 10.06.2024	5	SAL-B	180	Horse plasma	18.5	<LLOD	<LLOD
Rommi plasma B 210 min 10.06.2024	5	SAL-B	210	Horse plasma	11	<LLOD	<LLOD
Rommi plasma B 240 min 10.06.2024	5	SAL-B	240	Horse plasma	7.68	<LLOD	<LLOD
Rommi plasma B 300 min 10.06.2024	5	SAL-B	300	Horse plasma	6.28	<LLOD	<LLOD
Rommi plasma C 0 min 18.06.2024	5	DETVAT-B	0	Horse plasma	<LLOD	<LLOD	<LLOD
Rommi plasma C 30 min 18.06.2024	5	DETVAT-B	30	Horse plasma	<LLOD	4.4	114
Rommi plasma C 40 min 18.06.2024	5	DETVAT-B	40	Horse plasma	21.3	3.37	106
Rommi plasma C 50 min 18.06.2024	5	DETVAT-B	50	Horse plasma	36.2	2.85	102
Rommi plasma C 60 min 18.06.2024	5	DETVAT-B	60	Horse plasma	45.4	1.88	71.8
Rommi plasma C 70 min 18.06.2024	5	DETVAT-B	70	Horse plasma	92	2.45	106
Rommi plasma C 80 min 18.06.2024	5	DETVAT-B	80	Horse plasma	95.7	1.95	91
Rommi plasma C 90 min 18.06.2024	5	DETVAT-B	90	Horse plasma	91	1.55	80.2
Rommi plasma C 100 min 18.06.2024	5	DETVAT-B	100	Horse plasma	84	1.39	84.9
Rommi plasma C 110 min 18.06.2024	5	DETVAT-B	110	Horse plasma	64	1.09	77.7
Rommi plasma C 120 min 18.06.2024	5	DETVAT-B	120	Horse plasma	44.2	0.859	55.4
Rommi plasma C 130 min 18.06.2024	5	DETVAT-B	130	Horse plasma	54.5	1.07	65.9
Rommi plasma C 140 min 18.06.2024	5	DETVAT-B	140	Horse plasma	57.8	0.992	79.6
Rommi plasma C 150 min 18.06.2024	5	DETVAT-B	150	Horse plasma	50.7	0.836	79.8
Rommi plasma C 160 min 18.06.2024	5	DETVAT-B	160	Horse plasma	23.1	0.339	40
Rommi plasma C 170 min 18.06.2024	5	DETVAT-B	170	Horse plasma	20.4	0.353	47.5
Rommi plasma C 180 min 18.06.2024	5	DETVAT-B	180	Horse plasma	18.3	0.349	59.5
Rommi plasma C 210 min 18.06.2024	5	DETVAT-B	210	Horse plasma	7.61	0.228	60.3
Rommi plasma C 240 min 18.06.2024	5	DETVAT-B	240	Horse plasma	7.27	<LLOQ	50.3
Rommi plasma C 300 min 18.06.2024	5	DETVAT-B	300	Horse plasma	9.39	<LLOQ	46.8
Rommi plasma A 0 min 26.06.2024	5	DET-B	0	Horse plasma	<LLOD	<LLOD	<LLOD
Rommi plasma A 30 min 26.06.2024	5	DET-B	30	Horse plasma	<LLOD	9.38	<LLOD
Rommi plasma A 40 min 26.06.2024	5	DET-B	40	Horse plasma	30.8	9.21	<LLOD
Rommi plasma A 50 min 26.06.2024	5	DET-B	50	Horse plasma	54.5	5.59	<LLOD
Rommi plasma A 60 min 26.06.2024	5	DET-B	60	Horse plasma	48.9	2.49	<LLOD
Rommi plasma A 70 min 26.06.2024	5	DET-B	70	Horse plasma	77.7	3.39	<LLOD
Rommi plasma A 80 min 26.06.2024	5	DET-B	80	Horse plasma	52.3	2.15	<LLOD
Rommi plasma A 90 min 26.06.2024	5	DET-B	90	Horse plasma	49.9	1.93	<LLOD
Rommi plasma A 100 min 26.06.2024	5	DET-B	100	Horse plasma	47	1.84	<LLOD
Rommi plasma A 110 min 26.06.2024	5	DET-B	110	Horse plasma	45.6	1.76	<LLOD
Rommi plasma A 120 min 26.06.2024	5	DET-B	120	Horse plasma	51.5	2.16	<LLOD
Rommi plasma A 130 min 26.06.2024	5	DET-B	130	Horse plasma	32.6	1.19	<LLOD
Rommi plasma A 140 min 26.06.2024	5	DET-B	140	Horse plasma	24.8	0.893	<LLOD
Rommi plasma A 150 min 26.06.2024	5	DET-B	150	Horse plasma	16.7	0.619	<LLOD
Rommi plasma A 160 min 26.06.2024	5	DET-B	160	Horse plasma	15.5	0.51	<LLOD
Rommi plasma A 170 min 26.06.2024	5	DET-B	170	Horse plasma	24.4	0.865	<LLOD
Rommi plasma A 180 min 26.06.2024	5	DET-B	180	Horse plasma	24.1	0.768	<LLOD
Rommi plasma A 210 min 26.06.2024	5	DET-B	210	Horse plasma	5.24	0.255	<LLOD
Rommi plasma A 240 min 26.06.2024	5	DET-B	240	Horse plasma	6.88	0.126	<LLOD
Rommi plasma A 300 min 26.06.2024	5	DET-B	300	Horse plasma	6.93	<LLOQ	<LLOD
Murmeli plasma A 0 min 10.06.2024	6	DET-B	0	Horse plasma	<LLOD	<LLOD	<LLOD
Murmeli plasma A 30 min 10.06.2024	6	DET-B	30	Horse plasma	<LLOD	7.78	<LLOD
Murmeli plasma A 40 min 10.06.2024	6	DET-B	40	Horse plasma	133	5.87	<LLOD
Murmeli plasma A 50 min 10.06.2024	6	DET-B	50	Horse plasma	122	5.29	<LLOD
Murmeli plasma A 60 min 10.06.2024	6	DET-B	60	Horse plasma	115	4.28	<LLOD
Murmeli plasma A 70 min 10.06.2024	6	DET-B	70	Horse plasma	117	4.49	<LLOD
Murmeli plasma A 80 min 10.06.2024	6	DET-B	80	Horse plasma	94	3.85	<LLOD
Murmeli plasma A 90 min 10.06.2024	6	DET-B	90	Horse plasma	91.9	3.57	<LLOD
Murmeli plasma A 100 min 10.06.2024	6	DET-B	100	Horse plasma	87.8	3.65	<LLOD
Murmeli plasma A 110 min 10.06.2024	6	DET-B	110	Horse plasma	76.9	2.84	<LLOD
Murmeli plasma A 120 min 10.06.2024	6	DET-B	120	Horse plasma	70.6	2.7	<LLOD
Murmeli plasma A 130 min 10.06.2024	6	DET-B	130	Horse plasma	62	2.31	<LLOD
Murmeli plasma A 140 min 10.06.2024	6	DET-B	140	Horse plasma	51.7	2.23	<LLOD
Murmeli plasma A 150 min 10.06.2024	6	DET-B	150	Horse plasma	33.7	2.17	<LLOD
Murmeli plasma A 160 min 10.06.2024	6	DET-B	160	Horse plasma	32.1	1.82	<LLOD
Murmeli plasma A 170 min 10.06.2024	6	DET-B	170	Horse plasma	26.5	1.53	<LLOD
Murmeli plasma A 180 min 10.06.2024	6	DET-B	180	Horse plasma	27.9	1.33	<LLOD
Murmeli plasma A 210 min 10.06.2024	6	DET-B	210	Horse plasma	12.2	0.777	<LLOD
Murmeli plasma A 240 min 10.06.2024	6	DET-B	240	Horse plasma	10.3	0.391	<LLOD
Murmeli plasma A 300 min 10.06.2024	6	DET-B	300	Horse plasma	6.53	0.116	<LLOD
Murmeli plasma B 0 min 18.06.2024	6	SAL-B	0	Horse plasma	<LLOD	<LLOD	<LLOD
Murmeli plasma B 40 min 18.06.2024	6	SAL-B	40	Horse plasma	118	<LLOD	<LLOD
Murmeli plasma B 50 min 18.06.2024	6	SAL-B	50	Horse plasma	36.1	<LLOD	<LLOD
Murmeli plasma B 60 min 18.06.2024	6	SAL-B	60	Horse plasma	112	<LLOD	<LLOD
Murmeli plasma B 70 min 18.06.2024	6	SAL-B	70	Horse plasma	89.1	<LLOD	<LLOD
Murmeli plasma B 80 min 18.06.2024	6	SAL-B	80	Horse plasma	78	<LLOD	<LLOD
Murmeli plasma B 90 min 18.06.2024	6	SAL-B	90	Horse plasma	67.4	<LLOD	<LLOD
Murmeli plasma B 100 min 18.06.2024	6	SAL-B	100	Horse plasma	55	<LLOD	<LLOD
Murmeli plasma B 110 min 18.06.2024	6	SAL-B	110	Horse plasma	35.4	<LLOD	<LLOD
Murmeli plasma B 120 min 18.06.2024	6	SAL-B	120	Horse plasma	23.6	<LLOD	<LLOD
Murmeli plasma B 130 min 18.06.2024	6	SAL-B	130	Horse plasma	17.9	<LLOD	<LLOD
Murmeli plasma B 140 min 18.06.2024	6	SAL-B	140	Horse plasma	14.9	<LLOD	<LLOD
Murmeli plasma B 150 min 18.06.2024	6	SAL-B	150	Horse plasma	15.2	<LLOD	<LLOD
Murmeli plasma B 160 min 18.06.2024	6	SAL-B	160	Horse plasma	12.5	<LLOD	<LLOD
Murmeli plasma B 170 min 18.06.2024	6	SAL-B	170	Horse plasma	10.7	<LLOD	<LLOD
Murmeli plasma B 180 min 18.06.2024	6	SAL-B	180	Horse plasma	11.1	<LLOD	<LLOD
Murmeli plasma B 210 min 18.06.2024	6	SAL-B	210	Horse plasma	9.5	<LLOD	<LLOD
Murmeli plasma B 240 min 18.06.2024	6	SAL-B	240	Horse plasma	7.81	<LLOD	<LLOD
Murmeli plasma B 300 min 18.06.2024	6	SAL-B	300	Horse plasma	6.23	<LLOD	<LLOD
Murmeli plasma C 0 min 26.06.2024	6	DETVAT-B	0	Horse plasma	<LLOD	<LLOD	<LLOD
Murmeli plasma C 30 min 26.06.2024	6	DETVAT-B	30	Horse plasma	<LLOD	6.69	144
Murmeli plasma C 40 min 26.06.2024	6	DETVAT-B	40	Horse plasma	166	5.31	139
Murmeli plasma C 50 min 26.06.2024	6	DETVAT-B	50	Horse plasma	132	4.7	124
Murmeli plasma C 60 min 26.06.2024	6	DETVAT-B	60	Horse plasma	107	4	111
Murmeli plasma C 70 min 26.06.2024	6	DETVAT-B	70	Horse plasma	94.3	2.91	99.2
Murmeli plasma C 80 min 26.06.2024	6	DETVAT-B	80	Horse plasma	87.3	2.5	96.6
Murmeli plasma C 90 min 26.06.2024	6	DETVAT-B	90	Horse plasma	75.1	2.25	95
Murmeli plasma C 100 min 26.06.2024	6	DETVAT-B	100	Horse plasma	72.9	2.08	93.6
Murmeli plasma C 110 min 26.06.2024	6	DETVAT-B	110	Horse plasma	61.3	1.43	82.9
Murmeli plasma C 120 min 26.06.2024	6	DETVAT-B	120	Horse plasma	40.9	1.14	76.4
Murmeli plasma C 130 min 26.06.2024	6	DETVAT-B	130	Horse plasma	27.3	0.93	70.9
Murmeli plasma C 140 min 26.06.2024	6	DETVAT-B	140	Horse plasma	23.3	0.656	65.8
Murmeli plasma C 150 min 26.06.2024	6	DETVAT-B	150	Horse plasma	22.2	0.656	69.5
Murmeli plasma C 160 min 26.06.2024	6	DETVAT-B	160	Horse plasma	11.9	0.518	65.7
Murmeli plasma C 170 min 26.06.2024	6	DETVAT-B	170	Horse plasma	11.8	0.349	64.5
Murmeli plasma C 180 min 26.06.2024	6	DETVAT-B	180	Horse plasma	10.8	0.39	60.6
Murmeli plasma C 210 min 26.06.2024	6	DETVAT-B	210	Horse plasma	14.3	0.176	51.6
Murmeli plasma C 240 min 26.06.2024	6	DETVAT-B	240	Horse plasma	7.18	<LLOQ	41.7
Murmeli plasma C 300 min 26.06.2024	6	DETVAT-B	300	Horse plasma	11	<LLOQ	41.9
"<LLOQ" concentration below lower limit of quantification				LLOQ (ng/ml)	0.4	0.1	0.4
*"<LLOD" concentration below lower limit of detection				LLOD (ng/ml)	0.2	0.04	0.2
